# Supplementary material for: Thermal annealing promoted room temperature phosphorescence: motion models and internal mechanism
Source: Natl Sci Rev. 2023 Sep 15;10(11):nwad239. doi: 10.1093/nsr/nwad239 (PMC10581540; doi:10.1093/nsr/nwad239)
Supplement: additional_CIF-DATA_and_CIF-data [file additional_cif-data_and_cif-data.zip]

Archive with 2 entries (2 files):
- additional_CIF-DATA.rar
- CIF-data.rar
